# Supplementary material for: Noncoding RNAs and Deep Learning Neural Network Discriminate Multi-Cancer Types
Source: Cancers (Basel). 2022 Jan 12;14(2):352. doi: 10.3390/cancers14020352 (PMC8774129; doi:10.3390/cancers14020352)
Supplement: Supplementary file 1 [file cancers-14-00352-s001.zip]

Archive with 1 entries (1 files):
- cancers-1509665-supplementary.pdf
